# Supplementary material for: Angular difference in human coronary artery governs endothelial cell structure and function
Source: Commun Biol. 2022 Oct 1;5:1044. doi: 10.1038/s42003-022-04014-3 (PMC9526720; doi:10.1038/s42003-022-04014-3)
Supplement: Supplementary file 4 — Supplemental Data 1 [file 42003_2022_4014_MOESM4_ESM.xlsx]

## Sheet: Fig 1g
Angle	VOS	VOP	FOS	FOP		VOS	Steady- VO
30	7.10458	6.5022	7.16259	4.82729		VOP	Pulsatile-VO
40	5.17223	5.67422	6.63015	5.1354		FOS	Steady-FO
50	3.32893	4.04275	7.28477	5.92496		FOP	Pulsatile-FO
60	2.96451	3.76188	6.89262	5.39565
70	4.67071	4.7266	6.49486	5.45834
80	3.63749	3.99524	7.11352	5.76078

## Sheet: Fig 1n
	Fluorescence Intensity
	eNOS
	30		40		50		60		70		80
	S-Flow	D-Flow	S-Flow	D-Flow	S-Flow	D-Flow	S-Flow	D-Flow	S-Flow	D-Flow	S-Flow	D-Flow
	18.585	7.996	47.5695	21.2655	52.6848	164.979	27.9485	17.077	54.717	32.0925	54.09	21.106
	16.734	34.375	38.487	54.582	24.4088	76.799	34.7705	18.405	33.012	16.821	68.359	20.802
	27.95	24.112	31.125	22.098	13.6208	30.83	50.3125	23.37	22.551	8.1705	49.518	26.948
	42.217	22.806	42.1365	26.3355	23.8548	45.298	30.9095	19.279	102.708	27.5775	33.246	13.18
	29.69	21.769	52.0065	40.2375	21.6088	71.847	28.4395	20.32	82.7295	8.523	43.301	29.243
	20.873	15.772	100.001	27.9818	25.1468	43.21	29.8715	17.414	29.325	15.3435	61.161	17.416
	17.47	35.452	53.8005	17.703	20.9618	51.915	48.7745	15.215	27.93	27.555	40.812	44.898
	21.296	37.851	32.427	29.442	31.2338	30.112	37.8795	15.469	22.728	46.686	29.955	21.468
	16.727	44.989	73.5405	49.938	44.1748	76.853	27.2035	14.561	101.536	29.715	36.533	24.852
	18.833	13.998	81.5385	30.3975	33.5118	32.795	24.6415	12.904	80.7405	14.8395	50.349	24.947
	51.232	11.063	40.6965	18.9705	41.4778	46.972	30.4635	8.488	19.3605	41.592	42.573	23.227
	13.213	13.182	75.156	41.3805	21.0528	26.721	50.9035	6.916	18.4605	53.4435	56.032	18.955
	33.206	35.302	47.79	23.895	23.6318	38.704	57.3815	14.239	14.331	33.378	53.555	18.86
	16.254	19.16	38.475	30.1485	19.2488	40.091	61.7075	16.263	29.526	18.0015	62.87	39.125
	23.017	21.834	47.2215	36.351	26.6528	24.273	62.6135	9.118	67.8015	11.6997	30.633	31.105
	23.163	48.933	39.3675	32.8185	58.3782	51.202	41.165	13.095	85.605	0.297996	44.542	32.709
	44.632	28.517	27.465	32.751	143.831	24.862	60.042	16.324	110.544	0.578496	44.156	33.983
	36.259	29.402	42.2895	34.512	71.1962	13.925	39.248	15.399	46.3515	2.6095	29.129	13.772
	27.481	55.674	56.4705	32.2185	73.3902	18.589	48.534	12.711	56.316	0.279996	47.883	18.647
	37.664	38.923	57.9495	36.222	25.3612	39.175	33.048	16.27	33.7935	0.219996	41.87	19.395
	21.766	45.383	73.8345	27.816	45.5012	15.287	55.825	16.979	48.438	0.204996	50.437	24.579
	32.675	41.333	45.8385	27.5175	49.1142	17.844	33.664	15.748	62.997	0.101496	50.757	12.928
	26.508	36.529	40.4235	23.244	39.1372	7.086	56.564	12.039	38.5755	2.8555	38.784	14.182
	32.987	16.325	44.919	24.8895	60.2262	8.231	53.34	16.208	27.258	0.126996	55.276	14.548
	26.623	45.624	65.9055	35.7045	33.5772	8.434	67.47	13.663	82.1475	1.786	31.016	15.923
	37.104	56.102	46.9785	31.452	28.6302	18.747	38.811	9.708	28.3815	2.9245	45.511	15.991
	45.536	17.074	52.9725	44.403	22.9072	8.071	24.494	10.159	54.5565	0.758496	29.557	19.293
	49.578	31.402	18.276	22.3485	28.7172	12.396	54.294	19.178	69.0915	0.018996	54.018	11.537
	59.038	31.136	15.474	32.724	26.3922	6.994	49.09	12.539	35.262	0.500496	39.877	10.796
	53.752	23.91	41.3025	20.6865	32.2012	6.917	54.664	11.615	16.4505	0.050496	23.412	15.173
	29.7865	92.2004	42.7305	23.913	37.0595	26.0817	49.2241	29.2919	49.704	54.5419	21.8029	18.941
	37.6535	68.0034	33.8565	70.953	46.5875	33.5767	65.5691	31.1259	51.828	37.3299	24.1309	21.703
	34.7195	60.5014	38.052	113.595	44.4435	27.9507	53.3161	18.6359	38.763	43.1809	29.6299	30.399
	24.5935	45.6604	56.9085	120.712	34.5845	25.0977	59.7951	34.6149	37.584	61.7689	51.4489	33.849
	42.9935	30.9554	4.428	68.673	65.8335	39.8127	39.3651	19.2849	44.257	27.3779	77.0799	21.432
	41.2575	24.4344	20.973	69.9795	72.4365	27.0957	30.7651	11.7479	41.803	30.4209	30.4769	19.004
	22.5155	53.6714	25.944	4.842	33.8855	31.6447	57.1851	10.0359	47.733	32.6189	65.7529	19.075
	69.0555	28.7974	21.099	5.9205	66.6805	38.5377	34.4911	20.8909	42.143	26.5979	59.9829	27.279
	28.3955	22.8614	15.3435	32.7795	43.9495	32.1627	46.2631	17.3909	42.017	24.2259	28.5639	28.816
	39.1875	18.8274	66.1875	103.302	71.4745	29.8247	41.1721	30.0689	49.313	26.6019	60.2079	21.901
	27.1055	18.3614	33.1305	65.1135	60.5915	20.7657	45.6421	24.9749	46.01	22.0399	59.8369	34.225
	13.7295	18.4094	58.905	35.5575	70.5385	36.8577	61.2871	26.6879	118.323	15.0479	53.3759	19.487
	22.0295	65.0324	49.29	6.276	48.0495	16.0267	34.7371	29.3349	50.592	34.1349	38.8569	38.951
	11.0015	5.3844	13.6485	3.027	87.5765	22.5807	16.8561	14.6269	37.921	24.5979	59.7849	21.827
	73.5325	19.6594	47.424	20.1705	70.2625	20.3587	27.5041	19.1959	42.173	23.6829	38.6509	26.239
	56.067	18.468	74.919	38.9205	35.94	42.322	31.3356	33.883	47.553	16.7857	49.019	14.144
	20.046	34.628	89.9745	35.7765	29.595	21.306	24.9586	42.485	38.349	35.5677	80.725	8.884
	45.884	16.343	39.468	31.683	38.115	17.683	35.0706	24.566	49.893	42.8557	54	10.969
	42.275	21.952	28.3155	22.428	38.018	15.712	21.3096	22.697	31.441	14.9517	38.472	16.921
	17.427	23.336	35.469	32.307	42.441	20.806	28.6906	25.997	38.163	28.8667	30.757	8.746
	20.981	19.796	27.5205	32.6145	66.361	21.176	65.3426	22.362	40.421	30.6247	27.84	19.258
	14.74	23.234	34.401	59.8455	25.853	21.278	48.4596	16.57	62.214	26.0377	25.852	21.927
	9.485	12.616	34.8225	8.5335	30.386	24.744	43.6776	32.948	64.24	36.5457	38.922	14.416
	21.499	29.439	7.713	1.3635	42.881	13.915	61.3846	21.653	70.339	19.7677	40.334	14.058
	29.024	15.327	71.2095	33.624	39.963	15.155	34.7876	17.8	29.906	20.1167	25.937	13.313
	34.903	15.868	30.7935	7.4565	25.611	16.366	60.1876	11.763	35.273	21.9527	45.212	8.958
	24.691	18.271	38.79	93.9555	47.307	16.574	34.3606	26.298	56.504	13.6987	53.578	35.166
	34.878	18.334	63.0705	32.19	28.324	18.671	47.1926	29.386	40.194	19.6617	49.476	27.373
	33.938	19.596	21.1665	7.677	33.261	14.485	33.0396	17.858	50.324	28.1927	60.859	21.233
	26.055	25.824	27.1995	27.213	42.865	24.867	45.7766	17.486	75.908	18.6807	26.337	37.286
	48.459	48.7792	50.1285	50.6235	34.6173	18.1653	50.917	31.284	33.007	13.779	44.798	19.9452
	35.326	31.6882	70.6185	79.5195	27.4303	10.9233	73.402	23.614	31.465	14.942	87.881	35.0602
	56.815	37.2832	77.5395	50.7735	45.4443	17.2863	61.995	28.366	75.575	16.02	54.105	23.0872
	53.464	23.4992	48.888	30.7065	43.5043	15.5803	56.395	26.435	44.452	12.835	34.216	47.2952
	44.416	18.9262	73.221	27.4485	73.9033	20.7933	45.955	13.366	59.832	24.324	43.048	22.8352
	27.853	47.8212	59.43	26.3175	60.7203	36.9683	25.467	20.035	48.323	58.991	44.958	35.1072
	32.562	28.0612	60.234	67.437	70.9843	31.1723	21.932	21.362	42.413	18.235	35.244	32.9312
	43.766	36.3572	58.839	25.1985	41.2103	27.5903	48.384	24.297	39.867	20.867	35.682	62.3382
	27.142	14.7552	58.026	45.924	41.9243	15.7263	41.673	10.677	40.403	32.157	36.376	33.1972
	18.681	14.5282	59.208	40.386	60.0263	24.2843	39.321	13.284	35.487	35.441	30.247	17.9512
	23.666	32.3272	38.0805	52.4085	91.9373	22.9623	49.601	16.345	36.816	45.583	35.973	32.8262
	29.662	17.8342	33.342	35.019	59.4703	41.0903	71.927	13.683	45.72	23.603	34.971	22.3492
	26.588	26.5182	53.8125	41.6325	26.9003	21.8263	89.417	11.414	31.422	25.784	54.107	25.0192
	29.619	44.5812	109.134	35.5515	24.5523	28.3443	39.39	9.694	32.164	4.706	33.376	28.1712
	18.382	10.5702	44.403	26.745	34.5963	43.3303	52.795	12.716	37.474	13.706	55.005	15.5792
	39.527	68.329	48.438	32.3685	35.5188	26.62	96.552	9.512	49.734	14.772	56.098	22.4631
	23.191	18.952	63.408	38.442	50.8558	17.242	70.421	7.01	54.55	29.988	52.664	9.3061
	35.075	26.637	51.1755	19.941	61.1928	41.298	86.903	8.086	43.532	20.35	60.908	16.0071
	39.057	57.514	44.0115	48.672	38.3758	22.007	50.563	7.559	27.992	20.839	35.197	4.8491
	63.583	49.237	30.525	30.69	44.8998	32.985	60.769	11.089	30.788	19.787	64.335	9.0751
	34.961	43.172	33.5835	28.134	51.3348	18.572	54.361	12.756	36.654	18.327	47.406	15.0951
	31.522	22.122	30.6195	22.296	30.2108	24.445	38.781	8.253	30.509	22.672	35.818	18.0151
	48.515	33.679	41.463	34.5525	46.6178	24.792	78.526	9.707	39.428	14.436	47.377	19.7431
	30.81	36.067	41.1795	41.1915	51.8438	14.879	64.388	9.317	55.329	16.207	43.181	6.9401
	35.006	22.473	34.0185	44.8245	76.9768	33.538	56.422	14.347	43.676	16.497	49.473	13.6621
	43.599	35.22	65.4645	15.1635	45.4998	40.507	54.691	10.342	36.362	15.136	41.422	24.0061
	21.994	33.257	37.314	28.8165	42.6768	19.64	33.309	10.155	39.071	10.211	46.431	31.5311
	23.097	23.086	30.864	12.63	23.1338	37.188	29.622	6.93	63.227	11.608	78.189	14.5261
	25.479	17.621	49.6995	20.7465	34.9498	23.623	55.32	9.084	33.106	15.47	54.314	11.6351
	23.565	45.92	45.261	21.567	33.6618	19.954	35.121	7.647	32.702	7.663	55.444	9.4981
	32.2988	30.6504	46.2902	35.7351	44.3075	28.5103	46.9682	17.3411	46.9466	20.8018	45.7151	22.0602
		0.948963		0.77198		0.643464		0.369209		0.443095		0.482557

## Sheet: Fig 1o
	Fluorescence Intensity
	eNOS
	30		40		50		60		70		80
	S-Flow	D-Flow	S-Flow	D-Flow	S-Flow	D-Flow	S-Flow	D-Flow	S-Flow	D-Flow	S-Flow	D-Flow
	12.594	19.142	46.8045	58.06	14.3535	80.8325	25.8995	84.1365	86.597	147.928	24.5575	47.8125
	1.541	20.238	15.927	26.4656	17.3915	39.375	8.54997	110.666	61.4215	67.578	51.7725	80.635
	11.271	12.162	32.484	29.9755	11.7425	47.7435	5.86198	83.797	104.695	145.733	15.5725	62.5825
	39.624	11.214	29.748	21.544	13.3105	34.923	7.66798	72.282	87.836	107.023	26.2425	48.8975
	18.427	21.999	21.8115	29.2061	6.1565	36.7745	29.816	84.3465	18.5885	54.81	26.7875	42.6525
	19.266	13.784	59.9625	30.9716	4.354	48.027	26.659	42.189	31.857	56.525	8.835	36.8425
	29.96	16.592	25.101	15.682	16.723	112.819	43.179	70.623	40.236	142.132	13.145	25.5425
	3.835	13.907	21.9465	13.0345	15.7185	94.1255	26.6695	47.523	61.481	44.373	37.515	31.6875
	30.383	16.755	13.4265	18.3415	2.597	57.8235	48.016	27.104	57.7395	45.304	35.765	35.8825
	23.425	11.669	25.788	26.011	17.08	44.765	13.3135	62.0165	51.7895	61.4145	19.275	15.1475
	16.139	12.207	28.614	16.567	6.594	76.5275	3.01998	129.916	16.464	103.988	24.8425	31.36
	22.388	12.27	11.976	13.0675	11.3855	56.1505	8.22797	71.386	33.3235	197.852	23.8525	102.67
	40.819	10.086	26.667	23.7611	23.4185	101.633	0.104825	100.041	74.9945	107.87	11.055	98.8475
	6.935	10.713	15.8985	51.1976	38.185	43.351	1.29798	135.447	15.848	100.972	20.06	37.9375
	16.173	14.365	21.198	13.687	9.0755	35.196	8.89997	117.292	27.4715	124.037	3.51	86.14
	82.172	14.138	30.8835	97.3965	73.584	61.4915	85.0307	70.413	65.8945	135.46	21.02	74.71
	20.644	28.342	55.746	121.302	17.7625	81.1265	3.75025	92.0605	35.8925	69.125	15.1075	65.6025
	8.733	20.057	40.9275	140.298	6.2825	83.531	0.08785	57.162	17.605	102.554	57.2475	53.785
	12.469	18.239	20.943	62.5455	42.6615	103.103	1.07275	71.4525	24.199	105.035	95.97	52.765
	15.765	13.81	38.5515	65.406	8.589	67.5815	1.45775	64.47	13.426	77.1715	67.115	38.8575
	11.013	28.479	22.9605	53.829	10.0765	41.566	0.14525	137.175	20.811	117.841	19.16	24.2825
	10.045	16.219	26.772	68.0505	18.606	104.332	0.86975	70.399	51.8945	80.5525	59.52	31.6225
	5.443	35.708	33.339	35.7945	30.492	79.415	4.47475	177.901	16.254	90.965	38.845	27.9725
	4.963	26.229	37.74	66.4635	5.516	75.6525	1.56275	97.7655	76.965	114.222	3.915	51.725
	16.036	12.136	45.903	25.332	8.0395	63.7945	22.4542	81.914	41.9475	49.2415	60.4675	62.455
	12.409	15.106	32.0145	90.5325	6.1215	37.1945	13.2807	231.588	25.676	43.0395	23.6775	99.6425
	13.984	6.02	16.5795	68.1825	4.718	36.7885	0.50225	111.605	28.609	57.4945	11.82	66.1225
	16.807	22.332	39.1215	60.2025	50.5505	40.9115	0.3192	79.8315	70.1225	41.755	61.065	55.685
	11.193	7.499	37.8255	20.2755	17.5455	74.459	0.82075	133.955	37.506	40.159	50.9225	61.3725
	12.277	20.238	51.759	10.7895	27.888	138.058	12.8117	88.291	45.8465	76.5485	40.8175	96.32
	11.54	27.0358	2.3391	37.9605	19.1474	177.366	61.9605	113.12	13.5065	41.209	5.21775	35.37
	9.82	13.7858	7.9176	32.5155	9.64145	70.4865	24.941	96.3025	10.521	46.2735	6.30525	35.615
	6.547	37.9748	4.3176	21.9645	8.12245	59.7485	27.398	60.109	6.9825	37.1315	22.0003	27.91
	5.948	21.1098	3.6861	29.9655	4.15345	20.7865	38.185	48.489	6.762	109.865	4.37525	32.7125
	5.391	21.9608	10.2021	30.7665	5.85095	207.711	42.8575	86.009	5.684	45.0065	2.47025	36.86
	8.968	22.4438	3.5571	32.49	8.33945	196.34	34.7235	76.482	4.4415	59.2095	0.60775	28.535
	6.471	25.8768	6.2646	33.135	32.2899	65.5865	29.6205	87.962	5.558	43.435	5.38775	42.2125
	8.499	19.8458	2.8941	42.291	4.45095	96.145	37.8315	54.131	5.4565	52.017	3.86275	42.9625
	7.615	23.0948	2.5671	52.611	3.28545	103.261	11.529	61.18	6.4015	41.2545	1.80025	25.08
	6.401	24.5818	1.2471	63.1575	34.9359	81.6165	33.0295	140.298	4.5605	53.9385	8.70525	28.7025
	8.14	18.4638	1.8816	23.2395	6.20095	34.2685	29.022	114.247	3.696	28.581	1.99525	49.11
	7.736	16.6038	6.0981	49.7595	5.40295	39.179	29.26	101.682	3.5665	83.818	6.15525	37.03
	5.712	18.1608	4.2141	25.233	4.11145	95.2245	18.0845	74.907	5.404	46.718	4.85525	33.41
	4.234	24.6858	3.6231	36.834	4.51045	57.204	56.8575	95.1895	3.8675	34.251	9.92275	41.6625
	5.978	19.9588	4.7886	47.1495	5.30845	24.6995	55.783	90.3875	4.9595	36.9915	5.80025	29.2775
	21.368	23.9946	28.1703	33.504	18.3523	148.781	36.223	96.0435	22.2215	82.936	12.1075	44.6125
	12.161	10.3526	14.4708	37.3815	20.8723	142.867	33.2795	117.442	17.724	66.087	6.8975	30.1275
	29.73	12.0056	10.4868	76.293	26.1992	139.832	59.3125	90.958	14.511	201.971	9.305	77.4475
	14.099	8.9516	12.6273	68.6415	19.3637	114.335	6.96654	77.0245	12.9815	49.8435	6.8025	74.2025
	15.981	31.9306	12.4098	116.984	23.2172	179.781	7.01204	187.764	13.0305	87.6855	10.465	36.4575
	37.386	18.6856	8.2383	27.6675	18.7793	91.567	3.81304	82.5615	18.7635	46.711	8.6925	61.1925
	30.533	29.2566	10.5078	57.1155	26.9062	68.9185	11.506	73.1955	24.4965	69.643	4.88	23.0375
	24.371	16.9206	14.4888	101.664	14.0892	80.304	25.2085	99.645	10.3285	192.321	9.19	28.6425
	30.85	14.7346	10.7418	42.666	10.4703	20.3875	36.0935	184.114	21.182	34.5905	15.48	32.535
	3.612	13.9306	10.6023	73.7145	20.5817	85.708	52.827	114.891	14.3605	90.1215	2.8525	122.88
	31.221	17.6056	8.8833	91.527	0.26075	75.5545	0.62804	100.901	14.0245	49.1785	1.335	27.475
	28.009	11.3066	17.7753	71.793	42.1487	22.316	30.735	59.983	17.9725	91.1015	11.8825	44.8925
	19.618	25.3456	8.7963	91.182	16.4692	54.2465	57.895	108.041	16.1525	96.481	17.795	68.915
	8.469	9.2436	15.7638	28.245	12.7033	57.344	3.32654	72.037	46.319	126.108	3.89	32.89
	5.375	14.5956	21.8478	26.622	10.6348	61.3725	0.15204	79.1175	27.335	65.919	2.8925	50.32
	26.923	15.079	6.1425	19.8975	67.0166	63.007	31.3145	84.2415	29.736	68.712	27.18	32.475
	20.683	13.146	12.483	43.992	26.0526	81.326	15.3335	131.705	21.791	43.3195	29.6425	42.425
	30.7	15.643	5.6145	16.6155	35.0546	97.7795	15.7325	64.001	9.576	37.1805	19.7025	48.7175
	39.659	13.38	11.1075	33.447	58.1126	82.0015	25.151	53.473	16.2085	36.246	18.83	62.5375
	10.77	16.582	7.134	27.6075	32.7726	132.052	23.632	64.61	22.9145	45.472	2.695	50.8775
	15.859	21.929	16.7565	35.7075	20.3721	83.244	17.535	79.338	23.3835	54.7085	12.65	37.2975
	9.822	17.12	8.487	15.8205	7.6706	75.635	13.3035	64.3405	15.694	66.066	13.64	34.7325
	21.589	19.893	23.448	33.6195	14.2611	92.9845	24.129	41.79	7.5425	36.309	4.4475	51.71
	21.565	14.622	5.181	26.6895	13.1446	150.43	40.4145	163.772	8.428	46.0005	11.18	29.495
	14.159	13.896	7.506	44.922	16.9631	89.8345	13.8915	30.73	9.0615	40.1135	4.7975	37.0275
	26.666	18.544	6.9675	30.7605	41.0396	108.64	16.625	47.418	13.6255	32.0425	8.61	41.4875
	9.842	16.544	8.661	21.3615	37.9246	89.782	30.3555	33.8695	3.7975	40.362	4.16	26.42
	24.408	14.801	4.692	31.443	11.9126	81.851	20.8775	127.109	5.0085	47.6875	3.6075	28.3975
	28.881	19.199	3.1065	23.31	21.7091	112.29	15.9495	69.307	5.5125	67.844	8.2475	31.6875
	8.57	21.403	7.821	35.6115	26.5706	98.0735	22.519	62.5695	5.257	40.285	17.175	44.0175
	22.661	11.175	9.1605	57.483	37.2015	205.559	13.3665	56.0455	7.62054	71.771	18.2025	46.2225
	17.271	25.033	11.6775	46.38	46.2735	93.163	12.0085	125.17	7.19004	84.1645	17.325	20.295
	29.208	23.679	30.2415	46.1565	39.361	142.369	16.254	69.1915	4.65254	175.641	11.495	51.7075
	13.04	10.315	7.152	32.2605	47.1975	176.127	18.718	38.619	5.13554	61.628	47.6975	37
	12.556	11.673	5.8095	77.6415	27.9405	122.563	10.9375	40.32	6.18554	46.4975	25.1425	36.4975
	33.18	13.268	7.677	37.737	21.5495	131.894	16.5725	80.857	5.69904	85.694	12.6175	113.733
	23.45	26.905	6.1905	39.765	30.1245	135.188	12.8625	42.931	0.115136	114.87	17.3975	36.5275
	27.488	32.932	4.344	20.112	37.401	110.519	24.115	41.0725	0.002681	31.9095	10.635	25.7125
	7.406	9.475	7.938	62.4645	32.0355	145.323	5.7365	109.392	1.54104	19.2815	15.905	68.3825
	9.701	6.045	10.7715	27.0825	10.906	117.761	18.669	142.138	0.091686	72.2715	5.0725	91.08
	9.477	24.852	10.26	29.382	16.2155	166.418	18.0285	88.053	0.004326	61.7925	6.8375	119.615
	52.906	21.255	49.6185	26.5155	32.1055	136.514	10.5035	186.84	2.48954	68.3725	6.555	37.46
	28.279	39.375	24.1365	19.4535	26.712	64.7465	16.506	72.506	1.62154	55.7585	4.885	62.0375
	20.429	8.875	8.64	13.347	11.4205	96.082	9.765	154.382	1.16304	38.7555	15.765	32.6225
	11.269	10.669	11.208	23.9775	15.3755	130.036	7.021	157.489	0.024976	61.18	3.6175	49.1525
	17.7437	18.0378	17.1085	43.0956	20.3968	89.8356	20.4413	90.8028	21.8537	73.0115	17.6567	48.4109
		1.01658		2.51897		4.40439		4.44213		3.34092		2.74179

## Sheet: Fig 2g
angle	Outlet Velocity (fixed)	Outlet velocity (varying)
30	0.0808293	0.079228
40	0.0827518	0.0773925
50	0.0854697	0.0745798
60	0.0863464	0.0737383
70	0.0872936	0.0729298
80	0.0911311	0.0690407

## Sheet: Fig 2n
Angle	Steady	Pulsatile-Rigid	Pulsatile-FSI
30	7.10458	6.5022	5.69139
40	5.17223	5.67422	5.13563
50	3.32893	4.04275	3.77157
60	2.96451	3.76188	3.4002
70	4.67071	4.7266	4.44085
80	3.63749	3.99524	3.79448

## Sheet: Fig 3
	Fluorescence Intensity
	30 eNOS						60 eNOS						80 eNOS
	S-Flow	D-Fixed	D-Variable	S-Fixed	S-Variable		S-Flow	D-Fixed	D-Variable	S-Fixed	S-Variable		S-Flow	D-Fixed	D-Variable	S-Fixed	S-Variable
	27.8775	11.994	27.702	37.032	24.894		41.165	17.077	13.095	28.819	57.0527		44.542	21.106	32.709	85.815	27.553
	25.101	51.5625	51.942	45.837	20.4255		60.042	18.405	16.324	34.179	34.9307		44.156	20.802	33.983	29.703	43.345
	41.925	36.168	24.5145	51.414	51.1575		39.248	23.37	15.399	23.865	68.5127		29.129	26.948	13.772	31.614	39.618
	63.3255	34.209	32.928	57.0855	35.304		48.534	19.279	12.711	49.168	60.5717		47.883	13.18	18.647	47.682	27.44
	44.535	32.6535	35.004	20.754	31.785		33.048	20.32	16.27	61.802	46.1767		41.87	29.243	19.395	42.955	31.009
	31.3095	23.658	29.694	16.062	43.1805		55.825	17.414	16.979	40.082	29.4857		50.437	17.416	24.579	30.815	28.869
	26.205	53.178	34.851	31.17	68.5695		33.664	15.215	15.748	39.817	38.4757		50.757	44.898	12.928	26.705	25.767
	31.944	56.7765	18.924	40.419	44.694		56.564	15.469	12.039	30.369	29.9377		38.784	21.468	14.182	51.126	31.123
	25.0905	67.4835	44.1585	39.6105	55.749		53.34	14.561	16.208	35.466	24.3977		55.276	24.852	14.548	37.856	28.995
	28.2495	20.997	22.9905	32.9895	52.3005		67.47	12.904	13.663	49.155	28.2537		31.016	24.947	15.923	36.242	27.291
	76.848	16.5945	23.802	44.6505	32.2575		38.811	8.488	9.708	23.528	45.0367		45.511	23.227	15.991	34.704	30.591
	19.8195	19.773	27.4065	40.131	35.286		24.494	6.916	10.159	60.364	25.1697		29.557	18.955	19.293	15.807	31.69
	49.809	52.953	27.501	45.405	29.226		54.294	14.239	19.178	30.374	35.0437		54.018	18.86	11.537	15.137	28.253
	24.381	28.74	29.394	59.4285	33.7545		49.09	16.263	12.539	28.357	40.6727		39.877	39.125	10.796	18.97	36.633
	34.5255	32.751	38.736	27.555	32.1945		54.664	9.118	11.615	57.168	48.1897		23.412	31.105	15.173	14.388	33.173
	34.7445	73.3995	73.1688	47.319	72.4388		31.3356	29.2919	33.883	67.0837	74.589		49.019	25.427	14.144	27.086	20.315
	66.948	42.7755	47.5323	55.2435	122.633		24.9586	31.1259	42.485	33.6907	55.909		80.725	16.547	8.884	47.547	32.857
	54.3885	44.103	55.9248	70.0695	49.5413		35.0706	18.6359	24.566	23.8537	43.311		54	15.469	10.969	32.6	30.387
	41.2215	83.511	35.2488	77.544	47.7233		21.3096	34.6149	22.697	36.9177	37.863		38.472	19.254	16.921	32.278	48.313
	56.496	58.3845	28.3893	62.472	54.7538		28.6906	19.2849	25.997	53.7397	30.395		30.757	30.87	8.746	31.296	21.439
	32.649	68.0745	71.7318	42.1155	60.8753		65.3426	11.7479	22.362	35.0697	50.799		27.84	23.176	19.258	25.926	28.941
	49.0125	61.9995	42.0918	70.3395	39.6158		48.4596	10.0359	16.57	27.3037	43.346		25.852	23.869	21.927	41.095	22.757
	39.762	54.7935	54.5358	26.4765	70.2038		43.6776	20.8909	32.948	50.6667	32.674		38.922	14.73	14.416	30.74	27.376
	49.4805	24.4875	22.1328	44.0295	54.9293		61.3846	17.3909	21.653	50.8807	44.87		40.334	9.881	14.058	38.292	30.623
	39.9345	68.436	21.7923	42.8205	43.0613		34.7876	30.0689	17.8	38.8577	48.372		25.937	10.993	13.313	36.131	35.016
	55.656	84.153	48.4908	47.934	48.5183		60.1876	24.9749	11.763	26.4177	46.175		45.212	21.685	8.958	29.833	29.437
	68.304	25.611	26.7513	78.954	31.1333		34.3606	26.6879	26.298	59.1187	32.431		53.578	23.039	35.166	21.561	50.3
	74.367	47.103	39.7773	50.8185	31.7108		47.1926	29.3349	29.386	43.8057	32.523		49.476	16.073	27.373	31.953	29.853
	88.557	46.704	66.8718	45.174	52.3748		33.0396	14.6269	17.858	60.3297	60.169		60.859	19.342	21.233	27.834	32.563
	80.628	35.865	15.8553	48.7485	48.7388		45.7766	19.1959	17.486	56.7267	18.153		26.337	15.293	37.286	61.512	36.414
	44.6797	138.301	102.493	54.765	60.6735		96.552	31.284	9.512	37.3478	33.099		56.098	18.941	22.4631	27.345	36.432
	56.4802	102.005	28.428	46.1715	36.684		70.421	23.614	7.01	50.9758	29.363		52.664	21.703	9.3061	30.314	21.346
	52.0793	90.7521	39.9555	36.27	77.4765		86.903	28.366	8.086	21.3538	23.47		60.908	30.399	16.0071	43.016	42.068
	36.8903	68.4906	86.271	36.915	63.4455		50.563	26.435	7.559	26.0838	38.305		35.197	33.849	4.8491	28.509	16.951
	64.4903	46.4331	73.8555	40.068	63.0435		60.769	13.366	11.089	81.1998	41.341		64.335	21.432	9.0751	29.279	40.598
	61.8862	36.6516	64.758	40.887	70.695		54.361	20.035	12.756	39.9048	33.016		47.406	19.004	15.0951	32.369	22.312
	33.7732	80.5071	33.183	41.907	59.049		38.781	21.362	8.253	34.3678	45.616		35.818	19.075	18.0151	53.46	33.766
	103.583	43.1961	50.5185	122.868	32.4345		78.526	24.297	9.707	32.8698	46.723		47.377	27.279	19.7431	42.414	23.523
	42.5932	34.2921	54.1005	64.5315	32.3415		64.388	10.677	9.317	35.6868	54.151		43.181	28.816	6.9401	34.941	23.79
	58.7812	28.2411	33.7095	55.368	90.891		56.422	13.284	14.347	42.6168	41.265		49.473	21.901	13.6621	46.833	27.649
	40.6583	27.5421	52.83	67.0695	111.108		54.691	16.345	10.342	49.7588	40.055		41.422	34.225	24.0061	64.07	33.017
	20.5942	27.6141	49.8855	66.354	32.1645		33.309	13.683	10.155	50.3478	32.329		46.431	19.487	31.5311	41.572	15.216
	33.0442	97.5486	34.629	41.2875	44.391		29.622	11.414	6.93	48.0448	64.961		78.189	38.951	14.5261	43.357	16.169
	16.5023	8.0766	26.4315	36.3975	32.556		55.32	9.694	9.084	81.2458	62.219		54.314	21.827	11.6351	48.186	20.711
	110.299	29.4891	68.88	39.8655	38.5095		35.121	12.716	7.647	61.2998	41.218		55.444	26.239	9.4981	59.363	17.449
	84.1005						27.9485						54.09
	30.069						34.7705						68.359
	68.826						50.3125						49.518
	63.4125						30.9095						33.246
	26.1405						28.4395						43.301
	31.4715						29.8715						61.161
	22.11						48.7745						40.812
	14.2275						37.8795						29.955
	32.2485						27.2035						36.533
	43.536						24.6415						50.349
	52.3545						30.4635						42.573
	37.0365						50.9035						56.032
	52.317						57.3815						53.555
	50.907						61.7075						62.87
	39.0825						62.6135						30.633
	72.6885						49.2241						21.8029
	52.989						65.5691						24.1309
	85.2225						53.3161						29.6299
	80.196						59.7951						51.4489
	66.624						39.3651						77.0799
	41.7795						30.7651						30.4769
	48.843						57.1851						65.7529
	65.649						34.4911						59.9829
	40.713						46.2631						28.5639
	28.0215						41.1721						60.2079
	35.499						45.6421						59.8369
	44.493						61.2871						53.3759
	39.882						34.7371						38.8569
	44.4285						16.8561						59.7849
	27.573						27.5041						38.6509
	59.2905						50.917						44.798
	34.7865						73.402						87.881
	52.6125						61.995						54.105
	58.5855						56.395						34.216
	95.3745						45.955						43.048
	52.4415						25.467						44.958
	47.283						21.932						35.244
	72.7725						48.384						35.682
	46.215						41.673						36.376
	52.509						39.321						30.247
	65.3985						49.601						35.973
	32.991						71.927						34.971
	34.6455						89.417						54.107
	38.2185						39.39						33.376
	35.3475						52.795						55.005
													87.881
													54.105
													34.216
													43.048
													44.958
													35.244
													35.682
													36.376
													30.247
													35.973
													34.971
													54.107
													33.376
													55.005

## Sheet: Fig 4
	Fluorescence Intensity
	30 ICAM1						60 ICAM1						80 ICAM1
	S-Flow	D-Fixed	D-Variable	S-Fixed	S-Variable		S-Flow	D-Fixed	D-Variable	S-Fixed	S-Variable		S-Flow	D-Fixed	D-Variable	S-Fixed	S-Variable
	21.368	19.142	23.9946	7.751	4.4747		85.0307	84.1365	70.413	28.7455	37.9505		21.02	47.8125	74.71	23.38	61.1325
	12.161	20.238	10.3526	12.54	2.2437		3.75025	110.666	92.0605	20.664	56.091		15.1075	80.635	65.6025	21.455	66.7325
	29.73	12.162	12.0056	9.17	2.0777		0.08785	83.797	57.162	6.6185	56.924		57.2475	62.5825	53.785	47.465	72.455
	14.099	11.214	8.9516	6.938	0.8737		1.07275	72.282	71.4525	16.5935	28.9905		95.97	48.8975	52.765	13.785	47.17
	15.981	21.999	31.9306	13.178	2.2097		1.45775	84.3465	64.47	30.6915	32.473		67.115	42.6525	38.8575	20.6275	46.23
	37.386	13.784	18.6856	18.202	7.0437		0.14525	42.189	137.175	23.7685	29.3265		19.16	36.8425	24.2825	49.195	42.2
	30.533	16.592	29.2566	40.892	5.5557		0.86975	70.623	70.399	33.894	29.3545		59.52	25.5425	31.6225	26.93	49.14
	24.371	13.907	16.9206	11.23	11.2697		4.47475	47.523	177.901	20.2895	19.6805		38.845	31.6875	27.9725	55.245	26.805
	30.85	16.755	14.7346	8.055	4.6537		1.56275	27.104	97.7655	37.772	24.696		3.915	35.8825	51.725	41.11	34.8
	3.612	11.669	13.9306	22.686	1.1987		22.4542	62.0165	81.914	9.7335	26.4565		60.4675	15.1475	62.455	4.46	25.51
	31.221	12.207	17.6056	14.911	1.1287		13.2807	129.917	231.588	26.649	27.7795		23.6775	31.36	99.6425	12.39	17.055
	28.009	12.27	11.3066	15.927	1.4217		0.50225	71.386	111.605	43.169	22.7325		11.82	102.67	66.1225	27.0425	42.325
	19.618	10.086	25.3456	22.716	1.7047		0.3192	100.04	79.8315	45.22	29.869		61.065	98.8475	55.685	33.28	52.2075
	8.469	10.713	9.2436	20.669	3.9017		0.82075	135.446	133.956	30.5515	29.2565		50.9225	37.9375	61.3725	30.4375	22.5725
	5.375	14.365	14.5956	18.096	1.4547		12.8117	117.292	88.291	24.1885	12.964		40.8175	86.14	96.32	50.96	12.0475
	26.923	14.138	15.079	31.426	8.04605		36.223	113.12	96.0435	15.7045	6.7445		12.1075	35.37	44.6125	31.83	51.6775
	20.683	28.342	13.146	27.711	9.79805		33.2795	96.3025	117.442	38.5	9.268		6.8975	35.615	30.1275	26.9075	50.235
	30.7	20.057	15.643	18.395	3.79005		59.3125	60.109	90.958	32.6095	26.285		9.305	27.91	77.4475	24.6225	42.205
	39.659	18.239	13.38	26.855	2.29205		6.96654	48.489	77.0245	19.8135	40.6805		6.8025	32.7125	74.2025	1.5725	37.1175
	10.77	13.81	16.582	14.482	6.22505		7.01204	86.009	187.764	27.937	32.7705		10.465	36.86	36.4575	11.365	41.475
	15.859	28.479	21.929	13.381	4.25305		3.81304	76.482	82.5615	12.558	30.0895		8.6925	28.535	61.1925	39.1175	22.5825
	9.822	16.219	17.12	12.09	3.10205		11.506	87.962	73.1955	15.456	24.997		4.88	42.2125	23.0375	6.93	29.255
	21.589	35.708	19.893	4.645	1.87905		25.2085	54.131	99.645	42.5075	12.369		9.19	42.9625	28.6425	7.6525	41.6525
	21.565	26.229	14.622	11.253	5.89005		36.0935	61.18	184.114	37.9365	19.691		15.48	25.08	32.535	10.8275	20.4575
	14.159	12.136	13.896	5.849	1.34705		52.827	140.298	114.891	12.2115	13.349		2.8525	28.7025	122.88	15.0525	24.29
	26.666	15.106	18.544	6.413	7.30505		0.62804	114.247	100.901	14.644	59.864		1.335	49.11	27.475	16.815	19.705
	9.842	6.02	16.544	7.722	3.60705		30.735	101.682	59.983	17.4265	20.6255		11.8825	37.03	44.8925	14.8625	45.275
	24.408	22.332	14.801	7.951	4.04205		57.895	74.907	108.041	12.9395	31.9025		17.795	33.41	68.915	11.87	23.395
	28.881	7.499	19.199	12.41	2.67905		3.32654	95.1895	72.037	36.0675	18.55		3.89	41.6625	32.89	14.845	29.1175
	8.57	20.238	21.403	12.322	2.92905		0.15204	90.3875	79.1175	20.489	33.5615		2.8925	29.2775	50.32	11.505	37.9075
	22.661	27.0358	11.175	32.564	28.228		13.3665	84.2415	56.0455	25.5185	17.535		18.2025	32.475	46.2225	16.02	43.935
	17.271	13.7858	25.033	25.53	34.822		12.0085	131.705	125.171	27.6675	47.0575		17.325	42.425	20.295	13.31	33.915
	29.208	37.9748	23.679	18.675	14.99		16.254	64.001	69.1915	24.304	27.9265		11.495	48.7175	51.7075	39.755	23.025
	13.04	21.1098	10.315	21.812	13.035		18.718	53.473	38.619	32.557	20.629		47.6975	62.5375	37	26.5525	18.5
	12.556	21.9608	11.673	26.374	23.089		10.9375	64.61	40.32	34.6255	61.2395		25.1425	50.8775	36.4975	27.7675	31.5375
	33.18	22.4438	13.268	23.916	22.16		16.5725	79.338	80.857	28.7105	23.534		12.6175	37.2975	113.733	32.7475	33.2075
	23.45	25.8768	26.905	29.942	7.983		12.8625	64.3405	42.931	4.501	13.986		17.3975	34.7325	36.5275	22.37	33.7175
	27.488	19.8458	32.932	29.805	13.81		24.115	41.79	41.0725	18.8195	12.3165		10.635	51.71	25.7125	29.0725	24.82
	7.406	23.0948	9.475	22.991	17.117		5.7365	163.772	109.392	13.3	18.4135		15.905	29.495	68.3825	17.2975	24.3625
	9.701	24.5818	6.045	18.659	11.778		18.669	30.73	142.138	13.4645	14.5845		5.0725	37.0275	91.08	17.2075	26.1325
	9.477	18.4638	24.852	35.767	29.795		18.0285	47.418	88.053	22.589	11.165		6.8375	41.4875	119.615	10.03	19.815
	52.906	16.6038	21.255	29.548	13.966		10.5035	33.8695	186.84	13.9335	40.845		6.555	26.42	37.46	26.87	23.655
	28.279	18.1608	39.375	21.261	12.717		16.506	127.109	72.506	15.946	38.0135		4.885	28.3975	62.0375	10.24	25.9075
	20.429	24.6858	8.875	25.867	31.426		9.765	69.307	154.381	22.519	20.8075		15.765	31.6875	32.6225	21.6775	36.7525
	11.269	19.9588	10.669	18.496	21.643		7.021	62.5695	157.489	29.176	8.4665		3.6175	44.0175	49.1525	14.05	70.025
	12.594						14.0709	74.5516	93.6672	21.8421	25.1013		24.5575
	1.541						25.8995						51.7725
	11.271						8.54997						15.5725
	39.624						5.86198						26.2425
	18.427						7.66798						26.7875
	19.266						29.816						8.835
	29.96						26.659						13.145
	3.835						43.179						37.515
	30.383						26.6695						35.765
	23.425						48.016						19.275
	16.139						13.3135						24.8425
	22.388						3.01998						23.8525
	40.819						8.22798						11.055
	6.935						0.104825						20.06
	16.173						1.29798						3.51
	82.172						8.89997						5.21775
	20.644						61.9605						6.30525
	8.733						24.941						22.0003
	12.469						27.398						4.37525
	15.765						38.185						2.47025
	11.013						42.8575						0.60775
	10.045						34.7235						5.38775
	5.443						29.6205						3.86275
	4.963						37.8315						1.80025
	16.036						11.529						8.70525
	12.409						33.0295						1.99525
	13.984						29.022						6.15525
	16.807						29.26						4.85525
	11.193						18.0845						9.92275
	12.277						56.8575						5.80025
	11.54						55.783						27.18
	9.82						31.3145						29.6425
	6.547						15.3335						19.7025
	5.948						15.7325						18.83
	5.391						25.151						2.695
	8.968						23.632						12.65
	6.471						17.535						13.64
	8.499						13.3035						4.4475
	7.615						24.129						11.18
	6.401						40.4145						4.7975
	8.14						13.8915						8.61
	7.736						16.625						4.16
	5.712						30.3555						3.6075
	4.234						20.8775						8.2475
	5.978						15.9495						17.175
							22.519
							21.7842

## Sheet: Fig 5
	Monocyte adhesion
	S-Flow	30 degree	60 degree	80 degree
	1.10092	0.66055	3.05343	2.26957
	0.330275	0.587156	1.37405	1.30435
	1.21101	1.3211	2.59542	1.51304
	1.3578	1.02752	1.37405	1.95652
	1.37405	1.54128	2.9313	1.93043
	0.610687	0.990826	1.80153	1.98261
	1.09924	1.10092	2.62595
	0.916031	1.06422	1.00763
	0.93913
	1.04348
	1.01739

## Sheet: Fig 6
	Circularity
	S-Flow	30 degree	60 degree	80 degree
	0.487	0.414	0.487	0.709
	0.39	0.886	0.469	0.919
	0.359	0.355	0.528	0.844
	0.371	0.545	0.517	0.868
	0.261	0.709	0.478	0.725
	0.378	0.445	0.544	0.862
	0.537	0.613	0.646	0.894
	0.632	0.519	0.889	0.631
	0.754	0.505	0.626	0.949
	0.622	0.879	0.871	0.837
	0.592	0.916	0.764	0.897
	0.382	0.268	0.862	0.871
	0.284	0.421	0.918	0.825
	0.723	0.688	0.913	0.956
	0.532	0.641	0.476	0.875
	0.447	0.261	0.901	0.952
	0.264	0.409	0.92	0.93
	0.59	0.884	0.872	0.9
	0.448	0.512	0.872	0.932
	0.185	0.52	0.779	0.878
	0.182	0.372	0.818	0.551
	0.468	0.29	0.699	0.955
	0.568	0.542	0.903	0.56
	0.576	0.656	0.524	0.958
	0.613	0.469	0.904	0.873
	0.388	0.836	0.858	0.716
	0.387	0.781	0.872	0.591
	0.763		0.703	0.919
	0.685		0.582	0.85
			0.599	0.869
			0.606	0.819
			0.605	0.932
			0.677	0.905
			0.872	0.915
			0.897	0.77
			0.932	0.863
			0.938	0.712
			0.835	0.924
			0.91	0.604
			0.908	0.865
			0.927	0.821
			0.738	0.783
			0.786	0.822
			0.826	0.925
			0.92	0.856
			0.565	0.935
			0.766	0.921
			0.605	0.909
			0.637	0.942
			0.569	0.903
			0.328	0.903
			0.571	0.89

## Sheet: Suppl Fig 2
	Fluorescence Intensity
	eNOS													ICAM1
	30		40		50		60		70		80			30		40		50		60		70		80
	S-Flow	D-Flow	S-Flow	D-Flow	S-Flow	D-Flow	S-Flow	D-Flow	S-Flow	D-Flow	S-Flow	D-Flow		S-Flow	D-Flow	S-Flow	D-Flow	S-Flow	D-Flow	S-Flow	D-Flow	S-Flow	D-Flow	S-Flow	D-Flow
	84.1005	11.994	47.5695	21.2655	52.6848	164.979	27.9485	17.077	54.717	32.0925	54.09	21.106		12.594	19.142	46.8045	58.06	14.3535	80.8325	25.8995	84.1365	86.597	147.928	24.5575	47.8125
	30.069	51.5625	38.487	54.582	24.4088	76.799	34.7705	18.405	33.012	16.821	68.359	20.802		1.541	20.238	15.927	26.4656	17.3915	39.375	8.54997	110.666	61.4215	67.578	51.7725	80.635
	68.826	36.168	31.125	22.098	13.6208	30.83	50.3125	23.37	22.551	8.1705	49.518	26.948		11.271	12.162	32.484	29.9755	11.7425	47.7435	5.86198	83.797	104.695	145.733	15.5725	62.5825
	63.4125	34.209	42.1365	26.3355	23.8548	45.298	30.9095	19.279	102.708	27.5775	33.246	13.18		39.624	11.214	29.748	21.544	13.3105	34.923	7.66798	72.282	87.836	107.023	26.2425	48.8975
	26.1405	32.6535	52.0065	40.2375	21.6088	71.847	28.4395	20.32	82.7295	8.523	43.301	29.243		18.427	21.999	21.8115	29.2061	6.1565	36.7745	29.816	84.3465	18.5885	54.81	26.7875	42.6525
	31.4715	23.658	100.001	27.9818	25.1468	43.21	29.8715	17.414	29.325	15.3435	61.161	17.416		19.266	13.784	59.9625	30.9716	4.354	48.027	26.659	42.189	31.857	56.525	8.835	36.8425
	22.11	53.178	53.8005	17.703	20.9618	51.915	48.7745	15.215	27.93	27.555	40.812	44.898		29.96	16.592	25.101	15.6821	16.723	112.819	43.179	70.623	40.236	142.131	13.145	25.5425
	14.2275	56.7765	32.427	29.442	31.2338	30.112	37.8795	15.469	22.728	46.686	29.955	21.468		3.835	13.907	21.9465	13.0345	15.7185	94.1255	26.6695	47.523	61.481	44.373	37.515	31.6875
	32.2485	67.4835	73.5405	49.938	44.1748	76.853	27.2035	14.561	101.537	29.715	36.533	24.852		30.383	16.755	13.4265	18.3416	2.597	57.8235	48.016	27.104	57.7395	45.304	35.765	35.8825
	43.536	20.997	81.5385	30.3975	33.5118	32.795	24.6415	12.904	80.7405	14.8395	50.349	24.947		23.425	11.669	25.788	26.0111	17.08	44.765	13.3135	62.0165	51.7895	61.4145	19.275	15.1475
	52.3545	16.5945	40.6965	18.9705	41.4778	46.972	30.4635	8.488	19.3605	41.592	42.573	23.227		16.139	12.207	28.614	16.567	6.594	76.5275	3.01998	129.917	16.464	103.989	24.8425	31.36
	37.0365	19.773	75.156	41.3805	21.0528	26.721	50.9035	6.916	18.4605	53.4435	56.032	18.955		22.388	12.27	11.976	13.0676	11.3855	56.1505	8.22798	71.386	33.3235	197.851	23.8525	102.67
	52.317	52.953	47.79	23.895	23.6318	38.704	57.3815	14.239	14.331	33.378	53.555	18.86		40.819	10.086	26.667	23.7611	23.4185	101.633	0.104825	100.04	74.9945	107.87	11.055	98.8475
	50.907	28.74	38.475	30.1485	19.2488	40.091	61.7075	16.263	29.526	18.0015	62.87	39.125		6.935	10.713	15.8985	51.1975	38.185	43.351	1.29798	135.446	15.848	100.972	20.06	37.9375
	39.0825	32.751	47.2215	36.351	26.6528	24.273	62.6135	9.118	67.8015	11.6997	30.633	31.105		16.173	14.365	21.198	13.687	9.0755	35.196	8.89997	117.292	27.4715	124.037	3.51	86.14
	27.8775	27.702	39.3675	32.8185	58.3782	51.202	41.165	13.095	85.605	0.297996	44.542	32.709		21.368	23.9946	30.8835	97.3965	73.584	61.4915	85.0307	70.413	65.8945	135.46	21.02	74.71
	25.101	51.942	27.465	32.751	143.831	24.862	60.042	16.324	110.544	0.578496	44.156	33.983		12.161	10.3526	55.746	121.302	17.7625	81.1265	3.75025	92.0605	35.8925	69.125	15.1075	65.6025
	41.925	24.5145	42.2895	34.512	71.1962	13.925	39.248	15.399	46.3515	2.6095	29.129	13.772		29.73	12.0056	40.9275	140.298	6.2825	83.531	0.08785	57.162	17.605	102.553	57.2475	53.785
	63.3255	32.928	56.4705	32.2185	73.3902	18.589	48.534	12.711	56.316	0.279996	47.883	18.647		14.099	8.9516	20.943	62.5455	42.6615	103.103	1.07275	71.4525	24.199	105.035	95.97	52.765
	44.535	35.004	57.9495	36.222	25.3612	39.175	33.048	16.27	33.7935	0.219996	41.87	19.395		15.981	31.9306	38.5515	65.406	8.589	67.5815	1.45775	64.47	13.426	77.1715	67.115	38.8575
	31.3095	29.694	73.8345	27.816	45.5012	15.287	55.825	16.979	48.438	0.204996	50.437	24.579		37.386	18.6856	22.9605	53.829	10.0765	41.566	0.14525	137.175	20.811	117.841	19.16	24.2825
	26.205	34.851	45.8385	27.5175	49.1142	17.844	33.664	15.748	62.997	0.101496	50.757	12.928		30.533	29.2566	26.772	68.0505	18.606	104.332	0.86975	70.399	51.8945	80.5525	59.52	31.6225
	31.944	18.924	40.4235	23.244	39.1372	7.086	56.564	12.039	38.5755	2.8555	38.784	14.182		24.371	16.9206	33.339	35.7945	30.492	79.415	4.47475	177.901	16.254	90.965	38.845	27.9725
	25.0905	44.1585	44.919	24.8895	60.2262	8.231	53.34	16.208	27.258	0.126996	55.276	14.548		30.85	14.7346	37.74	66.4635	5.516	75.6525	1.56275	97.7655	76.965	114.222	3.915	51.725
	28.2495	22.9905	65.9055	35.7045	33.5772	8.434	67.47	13.663	82.1475	1.786	31.016	15.923		3.612	13.9306	45.903	25.332	8.0395	63.7945	22.4542	81.914	41.9475	49.2415	60.4675	62.455
	76.848	23.802	46.9785	31.452	28.6302	18.747	38.811	9.708	28.3815	2.9245	45.511	15.991		31.221	17.6056	32.0145	90.5325	6.1215	37.1945	13.2807	231.588	25.676	43.0395	23.6775	99.6425
	19.8195	27.4065	52.9725	44.403	22.9072	8.071	24.494	10.159	54.5565	0.758496	29.557	19.293		28.009	11.3066	16.5795	68.1825	4.718	36.7885	0.50225	111.605	28.609	57.4945	11.82	66.1225
	49.809	27.501	18.276	22.3485	28.7172	12.396	54.294	19.178	69.0915	0.018996	54.018	11.537		19.618	25.3456	39.1215	60.2025	50.5505	40.9115	0.3192	79.8315	70.1225	41.755	61.065	55.685
	24.381	29.394	15.474	32.724	26.3922	6.994	49.09	12.539	35.262	0.500496	39.877	10.796		8.469	9.2436	37.8255	20.2755	17.5455	74.459	0.82075	133.956	37.506	40.159	50.9225	61.3725
	34.5255	38.736	41.3025	20.6865	32.2012	6.917	54.664	11.615	16.4505	0.050496	23.412	15.173		5.375	14.5956	51.759	10.7895	27.888	138.058	12.8117	88.291	45.8465	76.5485	40.8175	96.32
	72.6885	73.3995	42.7305	23.913	37.0595	26.0817	49.2241	29.2919	49.704	54.5419	21.8029	18.941		82.172	14.138	2.3391	37.9605	19.1474	177.366	61.9605	113.12	13.5065	41.209	5.21775	35.37
	52.989	42.7755	33.8565	70.953	46.5875	33.5767	65.5691	31.1259	51.828	37.3299	24.1309	21.703		20.644	28.342	7.9176	32.5155	9.64145	70.4865	24.941	96.3025	10.521	46.2735	6.30525	35.615
	85.2225	44.103	38.052	113.595	44.4435	27.9507	53.3161	18.6359	38.763	43.1809	29.6299	30.399		8.733	20.057	4.3176	21.9645	8.12245	59.7485	27.398	60.109	6.9825	37.1315	22.0003	27.91
	80.196	83.511	56.9085	120.713	34.5845	25.0977	59.7951	34.6149	37.584	61.7689	51.4489	33.849		12.469	18.239	3.6861	29.9655	4.15345	20.7865	38.185	48.489	6.762	109.865	4.37525	32.7125
	66.624	58.3845	4.428	68.673	65.8335	39.8127	39.3651	19.2849	44.257	27.3779	77.0799	21.432		15.765	13.81	10.2021	30.7665	5.85095	207.711	42.8575	86.009	5.684	45.0065	2.47025	36.86
	41.7795	68.0745	20.973	69.9795	72.4365	27.0957	30.7651	11.7479	41.803	30.4209	30.4769	19.004		11.013	28.479	3.5571	32.49	8.33945	196.339	34.7235	76.482	4.4415	59.2095	0.60775	28.535
	48.843	61.9995	25.944	4.842	33.8855	31.6447	57.1851	10.0359	47.733	32.6189	65.7529	19.075		10.045	16.219	6.2646	33.135	32.2899	65.5865	29.6205	87.962	5.558	43.435	5.38775	42.2125
	65.649	54.7935	21.099	5.9205	66.6805	38.5377	34.4911	20.8909	42.143	26.5979	59.9829	27.279		5.443	35.708	2.8941	42.291	4.45095	96.145	37.8315	54.131	5.4565	52.017	3.86275	42.9625
	40.713	24.4875	15.3435	32.7795	43.9495	32.1627	46.2631	17.3909	42.017	24.2259	28.5639	28.816		4.963	26.229	2.5671	52.611	3.28545	103.26	11.529	61.18	6.4015	41.2545	1.80025	25.08
	28.0215	68.436	66.1875	103.302	71.4745	29.8247	41.1721	30.0689	49.313	26.6019	60.2079	21.901		16.036	12.136	1.2471	63.1575	34.9359	81.6165	33.0295	140.298	4.5605	53.9385	8.70525	28.7025
	35.499	84.153	33.1305	65.1135	60.5915	20.7657	45.6421	24.9749	46.01	22.0399	59.8369	34.225		12.409	15.106	1.8816	23.2395	6.20095	34.2685	29.022	114.247	3.696	28.581	1.99525	49.11
	44.493	25.611	58.905	35.5575	70.5385	36.8577	61.2871	26.6879	118.323	15.0479	53.3759	19.487		13.984	6.02	6.0981	49.7595	5.40295	39.179	29.26	101.682	3.5665	83.818	6.15525	37.03
	39.882	47.103	49.29	6.276	48.0495	16.0267	34.7371	29.3349	50.592	34.1349	38.8569	38.951		16.807	22.332	4.2141	25.233	4.11145	95.2245	18.0845	74.907	5.404	46.718	4.85525	33.41
	44.4285	46.704	13.6485	3.027	87.5765	22.5807	16.8561	14.6269	37.921	24.5979	59.7849	21.827		11.193	7.499	3.6231	36.834	4.51045	57.204	56.8575	95.1895	3.8675	34.251	9.92275	41.6625
	27.573	35.865	47.424	20.1705	70.2625	20.3587	27.5041	19.1959	42.173	23.6829	38.6509	26.239		12.277	20.238	4.7886	47.1495	5.30845	24.6995	55.783	90.3875	4.9595	36.9915	5.80025	29.2775
	34.7445	73.1688	74.919	38.9205	35.94	42.322	31.3356	33.883	47.553	16.7857	49.019	14.144		26.923	15.079	28.1703	33.504	18.3523	148.781	36.223	96.0435	22.2215	82.936	12.1075	44.6125
	66.948	47.5323	89.9745	35.7765	29.595	21.306	24.9586	42.485	38.349	35.5677	80.725	8.884		20.683	13.146	14.4708	37.3815	20.8723	142.867	33.2795	117.442	17.724	66.087	6.8975	30.1275
	54.3885	55.9248	39.468	31.683	38.115	17.683	35.0706	24.566	49.893	42.8557	54	10.969		30.7	15.643	10.4868	76.293	26.1992	139.832	59.3125	90.958	14.511	201.971	9.305	77.4475
	41.2215	35.2488	28.3155	22.428	38.018	15.712	21.3096	22.697	31.441	14.9517	38.472	16.921		39.659	13.38	12.6273	68.6415	19.3637	114.335	6.96654	77.0245	12.9815	49.8435	6.8025	74.2025
	56.496	28.3893	35.469	32.307	42.441	20.806	28.6906	25.997	38.163	28.8667	30.757	8.746		10.77	16.582	12.4098	116.984	23.2172	179.781	7.01204	187.764	13.0305	87.6855	10.465	36.4575
	32.649	71.7318	27.5205	32.6145	66.361	21.176	65.3426	22.362	40.421	30.6247	27.84	19.258		15.859	21.929	8.2383	27.6675	18.7793	91.567	3.81304	82.5615	18.7635	46.711	8.6925	61.1925
	49.0125	42.0918	34.401	59.8455	25.853	21.278	48.4596	16.57	62.214	26.0377	25.852	21.927		9.822	17.12	10.5078	57.1155	26.9062	68.9185	11.506	73.1955	24.4965	69.643	4.88	23.0375
	39.762	54.5358	34.8225	8.5335	30.386	24.744	43.6776	32.948	64.24	36.5457	38.922	14.416		21.589	19.893	14.4888	101.664	14.0892	80.304	25.2085	99.645	10.3285	192.321	9.19	28.6425
	49.4805	22.1328	7.713	1.3635	42.881	13.915	61.3846	21.653	70.339	19.7677	40.334	14.058		21.565	14.622	10.7418	42.666	10.4703	20.3875	36.0935	184.114	21.182	34.5905	15.48	32.535
	39.9345	21.7923	71.2095	33.624	39.963	15.155	34.7876	17.8	29.906	20.1167	25.937	13.313		14.159	13.896	10.6023	73.7145	20.5817	85.708	52.827	114.891	14.3605	90.1215	2.8525	122.88
	55.656	48.4908	30.7935	7.4565	25.611	16.366	60.1876	11.763	35.273	21.9527	45.212	8.958		26.666	18.544	8.8833	91.527	0.26075	75.5545	0.62804	100.901	14.0245	49.1785	1.335	27.475
	68.304	26.7513	38.79	93.9555	47.307	16.574	34.3606	26.298	56.504	13.6987	53.578	35.166		9.842	16.544	17.7753	71.793	42.1487	22.316	30.735	59.983	17.9725	91.1015	11.8825	44.8925
	74.367	39.7773	63.0705	32.19	28.324	18.671	47.1926	29.386	40.194	19.6617	49.476	27.373		24.408	14.801	8.7963	91.182	16.4692	54.2465	57.895	108.041	16.1525	96.481	17.795	68.915
	88.557	66.8718	21.1665	7.677	33.261	14.485	33.0396	17.858	50.324	28.1927	60.859	21.233		28.881	19.199	15.7638	28.245	12.7033	57.344	3.32654	72.037	46.319	126.109	3.89	32.89
	80.628	15.8553	27.1995	27.213	42.865	24.867	45.7766	17.486	75.908	18.6807	26.337	37.286		8.57	21.403	21.8478	26.622	10.6348	61.3725	0.15204	79.1175	27.335	65.919	2.8925	50.32
	59.2905	138.301	50.1285	50.6235	34.6173	18.1653	50.917	31.284	33.007	13.779	44.798	19.9452		11.54	27.0358	6.1425	19.8975	67.0166	63.007	31.3145	84.2415	29.736	68.712	27.18	32.475
	34.7865	102.005	70.6185	79.5195	27.4303	10.9233	73.402	23.614	31.465	14.942	87.881	35.0602		9.82	13.7858	12.483	43.992	26.0526	81.326	15.3335	131.705	21.791	43.3195	29.6425	42.425
	52.6125	90.7521	77.5395	50.7735	45.4443	17.2863	61.995	28.366	75.575	16.02	54.105	23.0872		6.547	37.9748	5.6145	16.6155	35.0546	97.7795	15.7325	64.001	9.576	37.1805	19.7025	48.7175
	58.5855	68.4906	48.888	30.7065	43.5043	15.5803	56.395	26.435	44.452	12.835	34.216	47.2952		5.948	21.1098	11.1075	33.447	58.1126	82.0015	25.151	53.473	16.2085	36.246	18.83	62.5375
	95.3745	46.4331	73.221	27.4485	73.9033	20.7933	45.955	13.366	59.832	24.324	43.048	22.8352		5.391	21.9608	7.134	27.6075	32.7726	132.052	23.632	64.61	22.9145	45.472	2.695	50.8775
	52.4415	36.6516	59.43	26.3175	60.7203	36.9683	25.467	20.035	48.323	58.991	44.958	35.1072		8.968	22.4438	16.7565	35.7075	20.3721	83.244	17.535	79.338	23.3835	54.7085	12.65	37.2975
	47.283	80.5071	60.234	67.437	70.9843	31.1723	21.932	21.362	42.413	18.235	35.244	32.9312		6.471	25.8768	8.487	15.8205	7.6706	75.635	13.3035	64.3405	15.694	66.066	13.64	34.7325
	72.7725	43.1961	58.839	25.1985	41.2103	27.5903	48.384	24.297	39.867	20.867	35.682	62.3382		8.499	19.8458	23.448	33.6195	14.2611	92.9845	24.129	41.79	7.5425	36.309	4.4475	51.71
	46.215	34.2921	58.026	45.924	41.9243	15.7263	41.673	10.677	40.403	32.157	36.376	33.1972		7.615	23.0948	5.181	26.6895	13.1446	150.43	40.4145	163.772	8.428	46.0005	11.18	29.495
	52.509	28.2411	59.208	40.386	60.0263	24.2843	39.321	13.284	35.487	35.441	30.247	17.9512		6.401	24.5818	7.506	44.922	16.9631	89.8345	13.8915	30.73	9.0615	40.1135	4.7975	37.0275
	65.3985	27.5421	38.0805	52.4085	91.9373	22.9623	49.601	16.345	36.816	45.583	35.973	32.8262		8.14	18.4638	6.9675	30.7605	41.0396	108.64	16.625	47.418	13.6255	32.0425	8.61	41.4875
	32.991	27.6141	33.342	35.019	59.4703	41.0903	71.927	13.683	45.72	23.603	34.971	22.3492		7.736	16.6038	8.661	21.3615	37.9246	89.782	30.3555	33.8695	3.7975	40.362	4.16	26.42
	34.6455	97.5486	53.8125	41.6325	26.9003	21.8263	89.417	11.414	31.422	25.784	54.107	25.0192		5.712	18.1608	4.692	31.443	11.9126	81.851	20.8775	127.109	5.0085	47.6875	3.6075	28.3975
	38.2185	8.0766	109.134	35.5515	24.5523	28.3443	39.39	9.694	32.164	4.706	33.376	28.1712		4.234	24.6858	3.1065	23.31	21.7091	112.29	15.9495	69.307	5.5125	67.844	8.2475	31.6875
	35.3475	29.4891	44.403	26.745	34.5963	43.3303	52.795	12.716	37.474	13.706	55.005	15.5792		5.978	19.9588	7.821	35.6115	26.5706	98.0735	22.519	62.5695	5.257	40.285	17.175	44.0175
	44.6797	102.493	48.438	32.3685	35.5188	26.62	96.552	9.512	49.734	14.772	56.098	22.4631		22.661	11.175	9.1605	57.483	37.2015	205.559	13.3665	56.0455	7.62054	71.771	18.2025	46.2225
	56.4802	28.428	63.408	38.442	50.8558	17.242	70.421	7.01	54.55	29.988	52.664	9.3061		17.271	25.033	11.6775	46.38	46.2735	93.163	12.0085	125.171	7.19004	84.1645	17.325	20.295
	52.0793	39.9555	51.1755	19.941	61.1928	41.298	86.903	8.086	43.532	20.35	60.908	16.0071		29.208	23.679	30.2415	46.1565	39.361	142.369	16.254	69.1915	4.65254	175.641	11.495	51.7075
	36.8903	86.271	44.0115	48.672	38.3758	22.007	50.563	7.559	27.992	20.839	35.197	4.8491		13.04	10.315	7.152	32.2605	47.1975	176.127	18.718	38.619	5.13554	61.628	47.6975	37
	64.4903	73.8555	30.525	30.69	44.8998	32.985	60.769	11.089	30.788	19.787	64.335	9.0751		12.556	11.673	5.8095	77.6415	27.9405	122.563	10.9375	40.32	6.18554	46.4975	25.1425	36.4975
	61.8862	64.758	33.5835	28.134	51.3348	18.572	54.361	12.756	36.654	18.327	47.406	15.0951		33.18	13.268	7.677	37.737	21.5495	131.894	16.5725	80.857	5.69904	85.694	12.6175	113.733
	33.7732	33.183	30.6195	22.296	30.2108	24.445	38.781	8.253	30.509	22.672	35.818	18.0151		23.45	26.905	6.1905	39.765	30.1245	135.188	12.8625	42.931	0.115136	114.87	17.3975	36.5275
	103.583	50.5185	41.463	34.5525	46.6178	24.792	78.526	9.707	39.428	14.436	47.377	19.7431		27.488	32.932	4.344	20.112	37.401	110.519	24.115	41.0725	0.002681	31.9095	10.635	25.7125
	42.5932	54.1005	41.1795	41.1915	51.8438	14.879	64.388	9.317	55.329	16.207	43.181	6.9401		7.406	9.475	7.938	62.4645	32.0355	145.323	5.7365	109.392	1.54104	19.2815	15.905	68.3825
	58.7812	33.7095	34.0185	44.8245	76.9768	33.538	56.422	14.347	43.676	16.497	49.473	13.6621		9.701	6.045	10.7715	27.0825	10.906	117.761	18.669	142.138	0.091686	72.2715	5.0725	91.08
	40.6583	52.83	65.4645	15.1635	45.4998	40.507	54.691	10.342	36.362	15.136	41.422	24.0061		9.477	24.852	10.26	29.382	16.2155	166.418	18.0285	88.053	0.004326	61.7925	6.8375	119.615
	20.5942	49.8855	37.314	28.8165	42.6768	19.64	33.309	10.155	39.071	10.211	46.431	31.5311		52.906	21.255	49.6185	26.5155	32.1055	136.514	10.5035	186.84	2.48954	68.3725	6.555	37.46
	33.0442	34.629	30.864	12.63	23.1338	37.188	29.622	6.93	63.227	11.608	78.189	14.5261		28.279	39.375	24.1365	19.4535	26.712	64.7465	16.506	72.506	1.62154	55.7585	4.885	62.0375
	16.5023	26.4315	49.6995	20.7465	34.9498	23.623	55.32	9.084	33.106	15.47	54.314	11.6351		20.429	8.875	8.64	13.347	11.4205	96.082	9.765	154.381	1.16304	38.7555	15.765	32.6225
	110.299	68.88	45.261	21.567	33.6618	19.954	35.121	7.647	32.702	7.663	55.444	9.4981		11.269	10.669	11.208	23.9775	15.3755	130.036	7.021	157.489	0.024976	61.18	3.6175	49.1525
